# Supplementary material for: Stakeholder perspectives to inform adaptation of a hypertension treatment program in primary healthcare centers in the Federal Capital Territory, Nigeria: a qualitative study
Source: Implement Sci Commun. 2021 Aug 30;2:97. doi: 10.1186/s43058-021-00197-8 (PMC8404273; doi:10.1186/s43058-021-00197-8)
Supplement: Supplementary file 1 — Additional file 1. Interview Guide for Administrators. Interview Guide for Patients. Interview Guide for Physicians. [file 43058_2021_197_MOESM1_ESM.zip]

Archive with 3 entries (3 files):
- Interview Guide for Administrators v1.1R1.docx
- Interview Guide for Patients v1.1R1.docx
- Interview Guide for PhysiciansR1.docx
